# Supplementary material for: Sustainable Composite Materials Based on Carnauba Wax and Montmorillonite Nanoclay for Energy Storage
Source: Materials (Basel). 2024 Apr 24;17(9):1978. doi: 10.3390/ma17091978 (PMC11084883; doi:10.3390/ma17091978)
Supplement: Supplementary file 1 [file materials-17-01978-s001.zip]

Archive with 1 entries (1 files):
- materials-2916273-SI.pdf
